# Supplementary material for: Clustering Analysis Identified Three Long COVID Phenotypes and Their Association with General Health Status and Working Ability
Source: J Clin Med. 2023 May 23;12(11):3617. doi: 10.3390/jcm12113617 (PMC10253616; doi:10.3390/jcm12113617)
Supplement: Supplementary file 1 [file jcm-12-03617-s001.zip]

Archive with 1 entries (1 files):
- jcm-2396546-supplementary (renumber).pdf
